# Supplementary material for: The quagga mussel genome and the evolution of freshwater tolerance
Source: DNA Res. 2019 Aug 29;26(5):411–22. doi: 10.1093/dnares/dsz019 (PMC6796509; doi:10.1093/dnares/dsz019)
Supplement: dsz019_Supplementary_Data [file dsz019_supplementary_data.zip]

Archive with 6 entries (5 files):
- dsz019-Suppl_data/
- dsz019-Suppl_data/Supplementary_video_S1.mp4
- dsz019-Suppl_data/Supplementary_video_S2.mp4
- dsz019-Suppl_data/Supplementary_video_S3.mp4
- dsz019-Suppl_data/Thumbs.db
- dsz019-Suppl_data/supplementary_material.doc
